# Supplementary material for: MyD88 Is Not Required for Muscle Injury-Induced Endochondral Heterotopic Ossification in a Mouse Model of Fibrodysplasia Ossificans Progressiva
Source: Biomedicines. 2021 Jun 1;9(6):630. doi: 10.3390/biomedicines9060630 (PMC8227787; doi:10.3390/biomedicines9060630)
Supplement: Supplementary file 1 [file biomedicines-09-00630-s001.zip]

Archive with 1 entries (1 files):
- biomedicines-1227254-supplementary.pdf
